# Supplementary material for: New Light on the Evolutionary History of the Common Goby (Pomatoschistus microps) with an Emphasis on Colonization Processes in the Mediterranean Sea
Source: PLoS One. 2014 Mar 19;9(3):e91576. doi: 10.1371/journal.pone.0091576 (PMC3960122; doi:10.1371/journal.pone.0091576)
Supplement: Table S4 — Distribution and number of the control region (light grey) and cytochrome b gene (dark grey) haplotypes per locality (Sc, Scotland; Ire, Ireland). The haplotype number is in the first column, while the locality number (Fig. 1 and Table S1) is in the first (CR) and second (cytb) rows. (XLS) [file pone.0091576.s008.xls]

## Sheet: Dl+CB
	1. Scotland	2. Ireland	3. Dunkerque	4. Mont Saint Michel	5. Saint Nazaire	6. Ile de Ré	7. Gironde	8. Canet-St Cyprien	10. Thau	11. La Peyrade	12. Vic	13. Mauguio	14. Malagroy/CVL	15. Mornés/CVL	16. Fiélouze/CVL	17. Capellière/CVL	18. Berre	19. Corsica	20. P1/EL	21. P3/EL	22. P2/CL	23. P3/CL	24. P3/TL	25. P5/TL	26. Ovar/Aveiro	27. SA/Aveiro	28. Mira	29. Alcochete/Tagus	30. VillaFranca/Tagus	31. Carrasqueira/Sado	32. Gambia/Sado	33. Guadiana
Hap1							1				1
Hap2											1
Hap3													2	1		1	1
Hap4													2		1		1
Hap5															1
Hap6															1
Hap7														1	1
Hap8													1	1
Hap9														1
Hap10										1			1
Hap11													1
Hap12													1
Hap13													1						3	1	2	4	2	1
Hap14									1	1							1
Hap15									1
Hap16									1
Hap17									1
Hap18								1	1			2
Hap19					1
Hap20					1
Hap21					1
Hap22					1
Hap23					1																				1
Hap24					1
Hap25					1
Hap26					1
Hap27					1
Hap28					1
Hap29					1
Hap30																							1
Hap31																					1	1	1
Hap32																								1
Hap33																								1
Hap34																			1	1	1	2		1
Hap35																			1
Hap36																					1
Hap37																						1
Hap38	2
Hap39	1
Hap40	1
Hap41																													1
Hap42																													1
Hap43																													1
Hap44																													1
Hap45																													1
Hap46																													1
Hap47																													1
Hap48																												1	1
Hap49																												1
Hap50																												1
Hap51																												1
Hap52																												1
Hap53																												1
Hap54																												1
Hap55																												1
Hap56																												1
Hap57																												1
Hap58																									2	2		2
Hap59																												1
Hap60																												1
Hap61																															1
Hap62																															1
Hap63																															1
Hap64																															1
Hap65																															1
Hap66																															1
Hap67																															1
Hap68																															1
Hap69																															1
Hap70																															1
Hap71																															1
Hap72																														1
Hap73																														1
Hap74																														1
Hap75																														1
Hap76																														1
Hap77																														1
Hap78																														1
Hap79																											1
Hap80																											1
Hap81																																1
Hap82																																1
Hap83																																1
Hap84																																1
Hap85																																1
Hap86																										1
Hap87																										1
Hap88																										1
Hap89																										1
Hap90																										1
Hap91																										1
Hap92																									2	1
Hap93																										1
Hap94																										1
Hap95																										1
Hap96																										1
Hap97																										1
Hap98																									1
Hap99																									1
Hap100																									1
Hap101																									1
Hap102																									1
Hap103																									1
Hap104																									1
Hap105																									1
Hap106										1
Hap107										1
Hap108				1
Hap109				1
Hap110								1				1
Hap111												2
Hap112		2
Hap113		1
Hap114		1
Hap115		1
Hap116		1
Hap117		1
Hap118		1
Hap119		1
Hap120		1
Hap121						1
Hap122						1
Hap123						1
Hap124						1
Hap125						1
Hap126						1
Hap127						1
Hap128						1
Hap129						1
Hap130						1
Hap131						1
Hap132			1
Hap133			1
Hap134			1
Hap135			1
Hap136								1
Hap137																		1
Hap138																		1
Hap139																		1
Hap140																		1
Hap141																		1
Hap142																	1
Hap143																	1
Hap144																	1

## Sheet: DL+CB (Géo)
CR	CB					France (Atlantic)										Portugal																Spain		France (Mediterranean)
		1. Sc		2. Ire		3. Dun		4. MSM		5. StN		6. IlR		7. Gi		26. PAO		27. PAS		28. PM		29.PTA		30. PTVF		31. PSC		32. PSG		33. PG		20-25. Ebro		8. Can-Cyp		9 .Pal	10. Thau		11. Pey		12. Vic		13. Mau		14-17. CVL		18. Berre		19. Cor
Hap34	Hap102	2	2
Hap35	Hap103	1	1
Hap36	Hap104	1	1
Hap101	Hap74			2	1																																					1						1
Hap102	Hap89			1	5
Hap103	Hap90			2	1
Hap104	Hap91			1	1
Hap105	Hap92			1	1
Hap106	Hap93			1	1
Hap107				1
Hap108				1
Hap118	Hap105					1	2							1
Hap121	Hap106					1	1
Hap122	Hap107					1	1
Hap123						1
Hap124						1
Hap125						1
Hap48	Hap25							1	1		1		3		1							1					1		2													1
Hap98	Hap86							1	1
Hap5										1																						1									1		2		5		3
Hap17	Hap39									1	1										1
Hap18	Hap57									1	1		1				2
Hap19	Hap78									1	1		1
Hap20	Hap79									1	1
Hap21	Hap80									1	1	1				1
Hap22	Hap81									1	1
Hap23	Hap82									1	1
Hap24	Hap83									1	1
Hap25	Hap84									1	1
Hap26	Hap85									1	1
Hap27										1
Hap28										1
Hap29										1																																	1
Hap75	Hap94											1	1																	2
Hap109	Hap95											1	1
Hap110	Hap96											1	1
Hap111	Hap97											1	1
Hap112	Hap98											1	1
Hap113	Hap99											1	1
Hap114												1
Hap115												1
Hap116												1
Hap117												1
Hap3														1																											1
Hap119														1
Hap120														1
Hap43	Hap1															2	5		6			1	2	1	5				2
Hap51	Hap55															2	1	1				1
Hap52	Hap56															2	1	2				3						1
Hap90	Hap58															1	1
Hap91	Hap59															1	1
Hap92	Hap60															1	1
Hap93	Hap61															1	1
Hap94	Hap62															1	1
Hap95																1
Hap79	Hap46																	1	1
Hap80	Hap47																	1	1
Hap81	Hap48																	1	1
Hap82	Hap49																	1	1
Hap83	Hap50																	1	1
Hap84	Hap51																	1	1
Hap85	Hap52																	1	1
Hap86	Hap53																	1	1
Hap87	Hap54																	1	1
Hap88																		1
Hap89																		1
Hap64	Hap40																			1	1							1
Hap71																				1
Hap42	Hap9																					1	1	2	1
Hap44	Hap11																					1	1		1
Hap45	Hap12																					1	1
Hap46	Hap13																					1	1
Hap47	Hap14																					2	1
Hap49	Hap15																					1	1
Hap50	Hap16																					1	1
	Hap17																						1
	Hap18																						1
	Hap19																						1
	Hap20																						1
	Hap21																						1
	Hap22																						1
Hap37	Hap10																							1	1
Hap38	Hap2																							1	1
Hap39	Hap3																							1	1
Hap40	Hap4																							1	1
Hap41	Hap5																							1	1
	Hap6																								1
	Hap7																								1
	Hap8																								1
Hap63	Hap32																									1	1	1
Hap65	Hap33																									1	1
Hap66	Hap34																									1	1
Hap67	Hap35																									1	1
Hap68	Hap36																									1	1
Hap69	Hap37																									1	1
Hap70	Hap38																									1	1
Hap53	Hap23																											1	1
Hap54	Hap24																											1	1
Hap55	Hap26																											1	1
Hap56	Hap27																											1	1
Hap57	Hap28																											1	1
Hap58	Hap29																											1	1
Hap59	Hap30																											1	1
Hap60	Hap31																											1	1
Hap61																												1
Hap62																												1
Hap72	Hap41																													1	1
Hap73	Hap42																													1	1
Hap74	Hap43																													1	1
Hap76	Hap44																													1	1
Hap77	Hap45																													1	1
Hap78																														1
Hap6	Hap63																															14	3	1					1		1		3		4	7		3
Hap12	Hap68																															2	2	3		1	2		1	1			2		2	1
Hap30	Hap71																															3	21	2	1											1
Hap31	Hap100																															6	1
Hap32	Hap101																															1	1
Hap33																																1
Hap2	Hap65																																	1	1			2		1	2		2	2	2	1		2
	Hap69																																		1					1				1		1
Hap1	Hap76																																				2	2	1		2						2
Hap16	Hap77																																				1	1
Hap13	Hap67																																						1	1			1		2	2
Hap96																																							1
Hap97	Hap88																																						1	1
Hap4	Hap72																																								1	1
	Hap73																																									1
	Hap75																																									1
Hap7	Hap87																																										1	2	5		1
Hap99																																											1
Hap100																																											1
Hap8	Hap64																																												1	4		1
Hap9	Hap66																																												1	1
Hap10	Hap70																																												1	1
Hap11																																													1
Hap14																																													1
Hap15																																													1
Hap129	Hap113																																														2	1
Hap130	Hap114																																														1	1
	Hap115																																															1
Hap126	Hap108																																																2
Hap127	Hap109																																																2
Hap128	Hap110																																																1
	Hap111
	Hap112
[truncated: 1 more columns]
